# Supplementary material for: Sexual Development of Silba adipata (Diptera: Lonchaeidae): Effects of Diet, Ultraviolet Light and Fig Latex
Source: Insects. 2025 May 5;16(5):495. doi: 10.3390/insects16050495 (PMC12111942; doi:10.3390/insects16050495)
Supplement: Supplementary file 1 [file insects-16-00495-s001.zip]

Archive with 2 entries (2 files):
- File_S1.xlsx
- Figure S1.pdf
