# Supplementary material for: Sexual Development of Silba adipata (Diptera: Lonchaeidae): Effects of Diet, Ultraviolet Light and Fig Latex
Source: Insects. 2025 May 5;16(5):495. doi: 10.3390/insects16050495 (PMC12111942; doi:10.3390/insects16050495)
Supplement: Supplementary file 1 [file insects-16-00495-s001.zip › File_S1.xlsx]

## Sheet: Fig 3 (ovaries)
Age (days)	Diet	Head width (mm)	Ovary area (mm2) average of both ovaries
0	n/a	1.625	0.052
0	n/a	1.46	0.046
0	n/a	1.64	0.0645
0	n/a	1.624	0.049
0	n/a	1.5	0.057
0	n/a	1.525	0.0545
0	n/a	1.634	0.0485
0	n/a	1.62	0.0595
0	n/a	1.628	0.0615
0	n/a	1.57	0.058
3	Sugar+protein+latex	1.581	0.069
3	Sugar+protein+latex	1.637	0.0645
3	Sugar+protein+latex	1.579	0.0975
3	Sugar+protein+latex	1.534	0.045
3	Sugar+protein+latex	1.632	0.0765
3	Sugar+protein+latex	1.579	0.067
3	Sugar+protein+latex	1.618	0.074
3	Sugar+protein+latex	1.525	0.0605
6	Sugar+protein+latex	1.544	0.0545
6	Sugar+protein+latex	1.623	0.1925
6	Sugar+protein+latex	1.574	0.075
6	Sugar+protein+latex	1.583	0.066
6	Sugar+protein+latex	1.525	0.0665
6	Sugar+protein+latex	1.564	0.0655
6	Sugar+protein+latex	1.608	0.061
6	Sugar+protein+latex	1.593	0.083
6	Sugar+protein+latex	1.525	0.1015
6	Sugar+protein+latex	1.628	0.0865
9	Sugar+protein+latex	1.685	0.8745
9	Sugar+protein+latex	1.702	0.152
9	Sugar+protein+latex	1.573	0.0625
9	Sugar+protein+latex	1.656	0.142
9	Sugar+protein+latex	1.632	0.0995
9	Sugar+protein+latex	1.59	0.0935
9	Sugar+protein+latex	1.535	0.1005
9	Sugar+protein+latex	1.604	0.1205
9	Sugar+protein+latex	1.55	0.092
9	Sugar+protein+latex	1.614	0.1625
15	Sugar+protein+latex	1.67	0.119
15	Sugar+protein+latex	1.708	0.966
15	Sugar+protein+latex	1.693	0.19
15	Sugar+protein+latex	1.52	0.366
15	Sugar+protein+latex	1.554	0.192
15	Sugar+protein+latex	1.593	0.1305
15	Sugar+protein+latex	1.588	0.3265
15	Sugar+protein+latex	1.546	0.773
15	Sugar+protein+latex	1.5	0.2895
15	Sugar+protein+latex	1.642	0.2415
15	Sugar+protein+latex	1.588	0.108
15	Sugar+protein+latex	1.555	0.161
15	Sugar+protein+latex	1.544	0.8045
15	Sugar+protein+latex	1.613	0.197
15	Sugar+protein+latex	1.598	0.0655
21	Sugar+protein+latex	1.642	0.2795
21	Sugar+protein+latex	1.493	0.1125
21	Sugar+protein+latex	1.632	0.1965
21	Sugar+protein+latex	1.66	0.7005
21	Sugar+protein+latex	1.616	0.881
21	Sugar+protein+latex	1.573	0.86
21	Sugar+protein+latex	1.686	0.259
21	Sugar+protein+latex	1.632	0.241
21	Sugar+protein+latex	1.66	0.606
21	Sugar+protein+latex	1.633	0.178
21	Sugar+protein+latex	1.67	0.989
21	Sugar+protein+latex	1.671	0.8245
21	Sugar+protein+latex	1.6	0.893
27	Sugar+protein+latex	1.66	0.5005
27	Sugar+protein+latex	1.558	0.918
27	Sugar+protein+latex	1.623	0.6445
27	Sugar+protein+latex	1.637	0.6495
27	Sugar+protein+latex	1.647	0.6625
27	Sugar+protein+latex	1.656	0.305
27	Sugar+protein+latex	1.619	0.1225
27	Sugar+protein+latex	1.66	0.1825
27	Sugar+protein+latex	1.632	0.3125
3	Sugar+protein+latex	1.647	0.0685
3	Sugar+protein+latex	1.642	0.064
3	Sugar+protein+latex	1.609	0.0755
3	Sugar+protein+latex	1.549	0.102
3	Sugar+protein+latex	1.634	0.0955
3	Sugar+protein+latex	1.656	0.088
3	Sugar+protein+latex	1.554	0.0925
3	Sugar+protein+latex	1.579	0.0755
6	Sugar+protein+latex	1.541	0.087
6	Sugar+protein+latex	1.484	0.037
6	Sugar+protein+latex	1.592	0.069
6	Sugar+protein+latex	1.596	0.0755
6	Sugar+protein+latex	1.619	0.0985
6	Sugar+protein+latex	1.568	0.1085
6	Sugar+protein+latex	1.591	0.1075
6	Sugar+protein+latex	1.591	0.1015
9	Sugar+protein+latex	1.628	0.077
9	Sugar+protein+latex	1.576	0.093
9	Sugar+protein+latex	1.594	0.1005
9	Sugar+protein+latex	1.584	0.0885
9	Sugar+protein+latex	1.611	0.0845
9	Sugar+protein+latex	1.584	0.0775
9	Sugar+protein+latex	1.52	0.162
9	Sugar+protein+latex	1.644	0.0835
9	Sugar+protein+latex	1.6	0.1245
9	Sugar+protein+latex	1.614	0.1995
9	Sugar+protein+latex	1.535	0.064
15	Sugar+protein+latex	1.591	0.1235
15	Sugar+protein+latex	1.586	0.1505
15	Sugar+protein+latex	1.674	0.8525
15	Sugar+protein+latex	1.554	0.3465
15	Sugar+protein+latex	1.568	0.1715
15	Sugar+protein+latex	1.61	0.1095
15	Sugar+protein+latex	1.558	0.146
15	Sugar+protein+latex	1.577	0.163
15	Sugar+protein+latex	1.586	0.124
15	Sugar+protein+latex	1.615	0.1085
15	Sugar+protein+latex	1.54	0.1385
15	Sugar+protein+latex	1.661	0.2785
15	Sugar+protein+latex	1.503	0.148
21	Sugar+protein+latex	1.614	0.9615
21	Sugar+protein+latex	1.587	0.0925
21	Sugar+protein+latex	1.577	0.25
21	Sugar+protein+latex	1.672	0.194
21	Sugar+protein+latex	1.619	0.7885
21	Sugar+protein+latex	1.629	0.262
21	Sugar+protein+latex	1.708	0.1875
21	Sugar+protein+latex	1.598	0.8205
21	Sugar+protein+latex	1.601	0.91
27	Sugar+protein+latex	1.582	0.278
27	Sugar+protein+latex	1.655	0.261
27	Sugar+protein+latex	1.63	0.17
27	Sugar+protein+latex	1.591	0.1655
27	Sugar+protein+latex	1.616	0.2365
27	Sugar+protein+latex	1.661	0.137
27	Sugar+protein+latex	1.66	0.961
27	Sugar+protein+latex	1.561	0.235
27	Sugar+protein+latex	1.666	0.1995
27	Sugar+protein+latex	1.657	1.0795
27	Sugar+protein+latex	1.68	0.917
27	Sugar+protein+latex	1.633	0.6075
3	Sugar alone	1.627	0.0575
3	Sugar alone	1.628	0.0835
3	Sugar alone	1.549	0.0435
3	Sugar alone	1.553	0.082
3	Sugar alone	1.53	0.061
3	Sugar alone	1.559	0.0595
3	Sugar alone	1.594	0.0865
3	Sugar alone	1.5	0.067
3	Sugar alone	1.52	0.0715
3	Sugar alone	1.534	0.083
6	Sugar alone	1.41	0.05
6	Sugar alone	1.623	0.0715
6	Sugar alone	1.619	0.1095
6	Sugar alone	1.54	0.07
6	Sugar alone	1.535	0.0785
6	Sugar alone	1.604	0.059
6	Sugar alone	1.579	0.076
6	Sugar alone	1.525	0.032
6	Sugar alone	1.555	0.0405
9	Sugar alone	1.46	0.0375
9	Sugar alone	1.541	0.081
9	Sugar alone	1.621	0.072
9	Sugar alone	1.614	0.106
9	Sugar alone	1.58	0.0825
9	Sugar alone	1.67	0.1585
9	Sugar alone	1.53	0.0715
9	Sugar alone	1.565	0.095
9	Sugar alone	1.525	0.067
15	Sugar alone	1.559	0.0825
15	Sugar alone	1.587	0.1
15	Sugar alone	1.629	0.0725
15	Sugar alone	1.654	0.104
15	Sugar alone	1.634	0.1635
15	Sugar alone	1.619	0.093
15	Sugar alone	1.605	0.0815
15	Sugar alone	1.614	0.0955
21	Sugar alone	1.574	0.084
21	Sugar alone	1.659	0.1505
21	Sugar alone	1.624	0.0945
21	Sugar alone	1.594	0.142
21	Sugar alone	1.644	0.111
21	Sugar alone	1.614	0.082
21	Sugar alone	1.599	0.0675
21	Sugar alone	1.619	0.138
21	Sugar alone	1.537	0.056
27	Sugar alone	1.629	0.0785
27	Sugar alone	1.624	0.076
27	Sugar alone	1.688	0.072
27	Sugar alone	1.693	0.1365
27	Sugar alone	1.663	0.0835
27	Sugar alone	1.49	0.0615
27	Sugar alone	1.649	0.0525
27	Sugar alone	1.599	0.089
3	Sugar+latex	1.596	0.069
3	Sugar+latex	1.599	0.065
3	Sugar+latex	1.493	0.041
3	Sugar+latex	1.53	0.077
3	Sugar+latex	1.553	0.072
3	Sugar+latex	1.539	0.0795
3	Sugar+latex	1.576	0.0905
3	Sugar+latex	1.525	0.046
6	Sugar+latex	1.604	0.0645
6	Sugar+latex	1.589	0.0915
6	Sugar+latex	1.584	0.0785
6	Sugar+latex	1.55	0.085
6	Sugar+latex	1.431	0.0325
6	Sugar+latex	1.61	0.0865
6	Sugar+latex	1.564	0.0665
6	Sugar+latex	1.634	0.0555
6	Sugar+latex	1.619	0.1365
6	Sugar+latex	1.55	0.075
9	Sugar+latex	1.544	0.0925
9	Sugar+latex	1.619	0.1
9	Sugar+latex	1.604	0.1005
9	Sugar+latex	1.654	0.1315
9	Sugar+latex	1.556	0.0865
9	Sugar+latex	1.639	0.1005
9	Sugar+latex	1.629	0.076
9	Sugar+latex	1.52	0.0405
9	Sugar+latex	1.679	0.1375
9	Sugar+latex	1.599	0.0785
9	Sugar+latex	1.57	0.0505
15	Sugar+latex	1.669	0.165
15	Sugar+latex	1.673	0.102
15	Sugar+latex	1.624	0.1385
15	Sugar+latex	1.61	0.0855
15	Sugar+latex	1.554	0.0715
15	Sugar+latex	1.629	0.095
15	Sugar+latex	1.694	0.1155
15	Sugar+latex	1.599	0.166
15	Sugar+latex	1.629	0.1275
15	Sugar+latex	1.713	0.095
21	Sugar+latex	1.738	0.12
21	Sugar+latex	1.611	0.097
21	Sugar+latex	1.72	0.101
21	Sugar+latex	1.659	0.0815
21	Sugar+latex	1.641	0.082
21	Sugar+latex	1.588	0.102
21	Sugar+latex	1.682	0.13
21	Sugar+latex	1.47	0.059
27	Sugar+latex	1.555	0.1185
27	Sugar+latex	1.659	0.1585
27	Sugar+latex	1.639	0.173
27	Sugar+latex	1.62	0.1515
27	Sugar+latex	1.669	0.1405
27	Sugar+latex	1.644	0.065
27	Sugar+latex	1.683	0.1635
27	Sugar+latex	1.644	0.1545
27	Sugar+latex	1.604	0.2065
27	Sugar+latex	1.54	0.0445
27	Sugar+latex	1.688	0.139

## Sheet: Fig 4 (testes)
Edad	Tratamiento	Head width (mm)	Testes area (mm2) average of both testes
0	n/a	1.698	0.3675
0	n/a	1.675	0.272
0	n/a	1.637	0.25
0	n/a	1.675	0.2835
0	n/a	1.703	0.285
0	n/a	1.73	0.3155
0	n/a	1.66	0.291
0	n/a	1	0.334
0	n/a	1.613	0.265
0	n/a	1.729	0.2625
3	Sugar+protein+latex	1.665	0.3
3	Sugar+protein+latex	1.721	0.284
3	Sugar+protein+latex	1.572	0.213
3	Sugar+protein+latex	1.656	0.2315
3	Sugar+protein+latex	1.684	0.308
3	Sugar+protein+latex	1.707	0.304
3	Sugar+protein+latex	1.655	0.23
3	Sugar+protein+latex	1.681	0.2965
6	Sugar+protein+latex	1.64	0.2245
6	Sugar+protein+latex	1.709	0.217
6	Sugar+protein+latex	1.695	0.219
6	Sugar+protein+latex	1.645	0.255
6	Sugar+protein+latex	1.66	0.207
6	Sugar+protein+latex	1.591	0.242
6	Sugar+protein+latex	1.685	0.256
6	Sugar+protein+latex	1.651	0.226
6	Sugar+protein+latex	1.577	0.2515
6	Sugar+protein+latex	1.646	0.2595
9	Sugar+protein+latex	1.665	0.2535
9	Sugar+protein+latex	1.68	0.193
9	Sugar+protein+latex	1.641	0.248
9	Sugar+protein+latex	1.655	0.202
9	Sugar+protein+latex	1.646	0.212
9	Sugar+protein+latex	1.606	0.1905
9	Sugar+protein+latex	1.69	0.223
9	Sugar+protein+latex	1.731	0.252
15	Sugar+protein+latex	1.665	0.195
15	Sugar+protein+latex	1.675	0.216
15	Sugar+protein+latex	1.682	0.2115
15	Sugar+protein+latex	1.67	0.1865
15	Sugar+protein+latex	1.686	0.2265
15	Sugar+protein+latex	1.641	0.185
15	Sugar+protein+latex	1.641	0.205
15	Sugar+protein+latex	1.607	0.2105
21	Sugar+protein+latex	1.728	0.225
21	Sugar+protein+latex	1.702	0.22
21	Sugar+protein+latex	1.707	0.198
21	Sugar+protein+latex	1.781	0.261
21	Sugar+protein+latex	1.753	0.261
21	Sugar+protein+latex	1.772	0.215
21	Sugar+protein+latex	1.609	0.2185
21	Sugar+protein+latex	1.683	0.2405
27	Sugar+protein+latex	1.698	0.1825
27	Sugar+protein+latex	1.772	0.1745
27	Sugar+protein+latex	1.777	0.198
27	Sugar+protein+latex	1.688	0.1785
27	Sugar+protein+latex	1.712	0.2155
27	Sugar+protein+latex	1.665	0.1965
3	Sugar alone	1.714	0.281
3	Sugar alone	1.666	0.2275
3	Sugar alone	1.66	0.25
3	Sugar alone	1.65	0.247
3	Sugar alone	1.799	0.2585
3	Sugar alone	1.639	0.204
3	Sugar alone	1.729	0.3115
3	Sugar alone	1.67	0.237
6	Sugar alone	1.685	0.1925
6	Sugar alone	1.621	0.225
6	Sugar alone	1.641	0.271
6	Sugar alone	1.645	0.2225
6	Sugar alone	1.69	0.2635
6	Sugar alone	1.714	0.254
6	Sugar alone	1.656	0.2485
6	Sugar alone	1.734	0.3145
9	Sugar alone	1.675	0.242
9	Sugar alone	1.586	0.2035
9	Sugar alone	1.64	0.2645
9	Sugar alone	1.626	0.214
9	Sugar alone	1.76	0.278
9	Sugar alone	1.76	0.223
9	Sugar alone	1.65	0.2315
9	Sugar alone	1.695	0.231
15	Sugar alone	1.719	0.2215
15	Sugar alone	1.72	0.2095
15	Sugar alone	1.656	0.1835
15	Sugar alone	1.68	0.196
15	Sugar alone	1.459	0.203
15	Sugar alone	1.671	0.185
15	Sugar alone	1.685	0.2085
15	Sugar alone	1.646	0.176
21	Sugar alone	1.517	0.1245
21	Sugar alone	1.734	0.198
21	Sugar alone	1.646	0.1815
21	Sugar alone	1.685	0.166
21	Sugar alone	1.543	0.14
21	Sugar alone	1.656	0.1575
21	Sugar alone	1.596	0.197
21	Sugar alone	1.645	0.164
27	Sugar alone	1.759	0.166
27	Sugar alone	1.667	0.1815
27	Sugar alone	1.705	0.1365
27	Sugar alone	1.729	0.1685
27	Sugar alone	1.656	0.1975
27	Sugar alone	1.823	0.1675
27	Sugar alone	1.709	0.1485
27	Sugar alone	1.731	0.194
3	Sugar+protein	1.716	0.2565
3	Sugar+protein	1.642	0.235
3	Sugar+protein	1.721	0.2725
3	Sugar+protein	1.628	0.241
3	Sugar+protein	1.679	0.277
3	Sugar+protein	1.702	0.271
3	Sugar+protein	1.642	0.3065
3	Sugar+protein	1.744	0.245
6	Sugar+protein	1.694	0.2835
6	Sugar+protein	1.675	0.209
6	Sugar+protein	1.684	0.2705
6	Sugar+protein	1.749	0.2455
6	Sugar+protein	1.66	0.176
6	Sugar+protein	1.651	0.2145
6	Sugar+protein	1.595	0.2325
6	Sugar+protein	1.667	0.243
9	Sugar+protein	1.685	0.2285
9	Sugar+protein	1.64	0.2175
9	Sugar+protein	1.65	0.253
9	Sugar+protein	1.621	0.2765
9	Sugar+protein	1.69	0.211
9	Sugar+protein	1.739	0.2215
9	Sugar+protein	1.67	0.2185
9	Sugar+protein	1.67	0.2275
15	Sugar+protein	1.716	0.214
15	Sugar+protein	1.641	0.2175
15	Sugar+protein	1.71	0.22
15	Sugar+protein	1.626	0.2445
15	Sugar+protein	1.675	0.173
15	Sugar+protein	1.611	0.1935
15	Sugar+protein	1.68	0.195
15	Sugar+protein	1.7	0.2315
21	Sugar+protein	1.758	0.1615
21	Sugar+protein	1.731	0.2065
21	Sugar+protein	1.67	0.196
21	Sugar+protein	1.674	0.195
21	Sugar+protein	1.645	0.1875
21	Sugar+protein	1.57	0.185
21	Sugar+protein	1.614	0.233
21	Sugar+protein	1.651	0.211
27	Sugar+protein	1.704	0.24
27	Sugar+protein	1.67	0.176
27	Sugar+protein	1.759	0.2655
27	Sugar+protein	1.745	0.118
27	Sugar+protein	1.754	0.1895
27	Sugar+protein	1.666	0.1995
27	Sugar+protein	1.784	0.2045
27	Sugar+protein	1.754	0.196
3	Sugar+latex	1.744	0.25
3	Sugar+latex	1.637	0.249
3	Sugar+latex	1.679	0.2295
3	Sugar+latex	1.707	0.2315
3	Sugar+latex	1.586	0.1925
3	Sugar+latex	1.567	0.215
3	Sugar+latex	1.712	0.2745
3	Sugar+latex	1.642	0.2455
6	Sugar+latex	1.616	0.2125
6	Sugar+latex	1.719	0.2185
6	Sugar+latex	1.68	0.261
6	Sugar+latex	1.591	0.2255
6	Sugar+latex	1.621	0.246
6	Sugar+latex	1.581	0.246
6	Sugar+latex	1.7	0.251
6	Sugar+latex	1.631	0.2155
9	Sugar+latex	1.708	0.2235
9	Sugar+latex	1.714	0.168
9	Sugar+latex	1.758	0.2655
9	Sugar+latex	1.589	0.202
9	Sugar+latex	1.699	0.26
9	Sugar+latex	1.678	0.235
9	Sugar+latex	1.738	0.2085
9	Sugar+latex	1.738	0.2165
15	Sugar+latex	1.754	0.226
15	Sugar+latex	1.754	0.2075
15	Sugar+latex	1.673	0.235
15	Sugar+latex	1.748	0.213
15	Sugar+latex	1.604	0.205
15	Sugar+latex	1.792	0.2075
15	Sugar+latex	1.778	0.2085
15	Sugar+latex	1.693	0.181
21	Sugar+latex	1.695	0.2075
21	Sugar+latex	1.728	0.227
21	Sugar+latex	1.703	0.178
21	Sugar+latex	1.669	0.204
21	Sugar+latex	1.678	0.1605
21	Sugar+latex	1.62	0.186
21	Sugar+latex	1.775	0.2395
21	Sugar+latex	1.371	0.242
27	Sugar+latex	1.675	0.1885
27	Sugar+latex	1.738	0.203
27	Sugar+latex	1.669	0.1915
27	Sugar+latex	1.713	0.1685
27	Sugar+latex	1.738	0.219
27	Sugar+latex	1.748	0.159
27	Sugar+latex	1.604	0.175

## Sheet: Fig 5
Age (days)	Treatment	Head width (mm)	Ovary area (mm2) average of both ovaries
9	Fig	1.622	0.1245
9	Fig	1.636	0.191
9	Fig	1.731	0.157
9	Fig	1.664	0.179
9	Fig	1.673	0.092
9	Fig	1.586	0.1065
9	Fig	1.527	0.068
9	Fig	1.53	0.1545
9	No fig	1.493	0.0565
9	No fig	1.54	0.0655
9	No fig	1.607	0.0615
9	No fig	1.567	0.084
9	No fig	1.472	0.045
9	No fig	1.593	0.0695
9	No fig	1.612	0.0515
9	No fig	1.528	0.067
9	No fig	1.496	0.055
9	No fig	1.585	0.115
15	Fig	1.558	0.279
15	Fig	1.591	0.8235
15	Fig	1.637	0.224
15	Fig	1.63	0.862
15	Fig	1.593	0.1315
15	Fig	1.561	0.8595
15	Fig	1.625	0.4825
15	Fig	1.649	0.159
15	Fig	1.64	0.7375
15	Fig	1.588	0.2175
15	No fig	1.649	0.136
15	No fig	1.556	0.1735
15	No fig	1.585	0.6465
15	No fig	1.547	0.2355
15	No fig	1.662	0.2205
15	No fig	1.602	0.2695
15	No fig	1.669	0.2695
15	No fig	1.573	0.972
15	No fig	1.542	0.71
15	No fig	1.657	0.8125
6	Fig	1.463	0.034
6	Fig	1.426	0.0335
6	Fig	1.51	0.0465
6	Fig	1.548	0.076
6	Fig	1.632	0.069
6	Fig	1.654	0.068
6	Fig	1.602	0.0535
6	Fig	1.597	0.0535
6	Fig	1.565	0.0875
6	Fig	1.591	0.0485
6	No fig	1.565	0.054
6	No fig	1.565	0.087
6	No fig	1.549	0.071
6	No fig	1.53	0.0435
6	No fig	1.598	0.0555
6	No fig	1.529	0.0595
6	No fig	1.382	0.0615
6	No fig	1.592	0.0515
6	No fig	1.596	0.074
6	No fig	1.59	0.08
21	Fig	1.568	0.105
21	Fig	1.517	0.752
21	Fig	1.47	0.0895
21	Fig	1.512	0.146
21	Fig	1.475	0.1365
21	Fig	1.48	0.3735
21	Fig	1.525	0.591
21	Fig	1.545	0.143
21	Fig	1.549	0.111
21	Fig	1.502	0.1235
21	No fig	1.627	0.103
21	No fig	1.562	0.1405
21	No fig	1.59	0.267
21	No fig	1.483	0.1085
21	No fig	1.535	0.2285
21	No fig	1.59	0.301
21	No fig	1.614	0.1685
21	No fig	1.627	0.1635
21	No fig	1.582	0.184
21	No fig	1.581	0.207

## Sheet: Fig 6
Age (days)	Treatment	Head width (mm)	Ovary area (mm2) average of both ovaries
9	light	1.677	0.126
9	light	1.715	0.2735
9	light	1.665	0.1415
9	light	1.674	0.1675
9	light	1.673	0.1725
9	light	1.677	0.0875
9	light	1.608	0.15
9	light	1.419	0.0475
9	light	1.434	0.1405
9	light	1.554	0.0745
9	light + UV	1.683	0.16
9	light + UV	1.641	0.138
9	light + UV	1.558	0.2265
9	light + UV	1.705	0.231
9	light + UV	1.617	0.125
9	light + UV	1.614	0.1425
9	light + UV	1.673	0.195
9	light + UV	1.696	0.1485
9	light + UV	1.623	0.1395
9	light + UV	1.595	0.0975
15	light	1.627	0.1635
15	light	1.582	0.184
15	light	1.581	0.207
15	light	1.641	0.1235
15	light	1.683	0.222
15	light	1.59	0.7655
15	light	1.458	0.085
15	light	1.53	0.361
15	light + UV	1.673	0.1675
15	light + UV	1.618	0.1655
15	light + UV	1.544	0.12
15	light + UV	1.599	0.9035
15	light + UV	1.692	0.2695
15	light + UV	1.599	0.127
15	light + UV	1.549	0.23
15	light + UV	1.614	0.11
15	light + UV	1.636	0.728
15	light + UV	1.622	0.1125
21	light	1.665	0.468
21	light	1.676	0.1885
21	light	1.647	0.361
21	light	1.563	0.178
21	light	1.591	0.966
21	light	1.541	0.2075
21	light	1.656	0.999
21	light	1.614	0.1685
21	light	1.646	0.786
21	light	1.673	0.5895
21	light + UV	1.67	0.327
21	light + UV	1.642	0.241
21	light + UV	1.628	0.9885
21	light + UV	1.708	0.832
21	light + UV	1.67	0.346
21	light + UV	1.709	0.231
21	light + UV	1.633	0.158
21	light + UV	1.66	0.2085
21	light + UV	1.659	0.145
21	light + UV	1.534	0.167

## Sheet: Fig 7
Insect number	Replicate	Age (days)	Sex	Diet	Attraction observed?	Consumption observed?
1	1	4	female	Sugar	No	No
2	1	4	female	Sugar	No	No
3	1	4	female	Sugar	No	No
4	1	4	female	Sugar	No	No
5	1	4	female	Sugar	Yes	Yes
6	1	4	female	Sugar	No	No
7	1	4	female	Sugar	No	No
8	1	4	female	Sugar	Yes	Yes
9	1	4	female	Sugar	No	No
10	1	4	female	Sugar	No	No
1	1	4	female	Sugar+protein	No	No
2	1	4	female	Sugar+protein	Yes	No
3	1	4	female	Sugar+protein	No	No
4	1	4	female	Sugar+protein	No	No
5	1	4	female	Sugar+protein	No	No
6	1	4	female	Sugar+protein	No	No
7	1	4	female	Sugar+protein	No	No
8	1	4	female	Sugar+protein	No	No
9	1	4	female	Sugar+protein	No	No
10	1	4	female	Sugar+protein	No	No
1	1	4	male	Sugar	No	No
2	1	4	male	Sugar	No	No
3	1	4	male	Sugar	No	No
4	1	4	male	Sugar	No	No
5	1	4	male	Sugar	Yes	Yes
6	1	4	male	Sugar	No	No
7	1	4	male	Sugar	Yes	Yes
8	1	4	male	Sugar	Yes	Yes
9	1	4	male	Sugar	Yes	Yes
10	1	4	male	Sugar	No	No
1	1	4	male	Sugar+protein	Yes	Yes
2	1	4	male	Sugar+protein	No	No
3	1	4	male	Sugar+protein	Yes	Yes
4	1	4	male	Sugar+protein	No	No
5	1	4	male	Sugar+protein	No	No
6	1	4	male	Sugar+protein	No	No
7	1	4	male	Sugar+protein	No	No
8	1	4	male	Sugar+protein	Yes	Yes
9	1	4	male	Sugar+protein	No	No
10	1	4	male	Sugar+protein	No	No
1	2	4	female	Sugar	No	No
2	2	4	female	Sugar	No	No
3	2	4	female	Sugar	Yes	No
4	2	4	female	Sugar	Yes	Yes
5	2	4	female	Sugar	No	No
6	2	4	female	Sugar	Yes	Yes
7	2	4	female	Sugar	Yes	Yes
8	2	4	female	Sugar	No	No
9	2	4	female	Sugar	No	No
10	2	4	female	Sugar	No	No
1	2	4	female	Sugar+protein	No	No
2	2	4	female	Sugar+protein	No	No
3	2	4	female	Sugar+protein	No	No
4	2	4	female	Sugar+protein	No	No
5	2	4	female	Sugar+protein	No	No
6	2	4	female	Sugar+protein	No	No
7	2	4	female	Sugar+protein	Yes	No
8	2	4	female	Sugar+protein	No	No
9	2	4	female	Sugar+protein	No	No
10	2	4	female	Sugar+protein	No	No
1	2	4	male	Sugar	No	No
2	2	4	male	Sugar	No	No
3	2	4	male	Sugar	No	No
4	2	4	male	Sugar	No	No
5	2	4	male	Sugar	Yes	Yes
6	2	4	male	Sugar	No	No
7	2	4	male	Sugar	Yes	Yes
8	2	4	male	Sugar	Yes	Yes
9	2	4	male	Sugar	No	No
10	2	4	male	Sugar	No	No
1	2	4	male	Sugar+protein	No	No
2	2	4	male	Sugar+protein	No	No
3	2	4	male	Sugar+protein	Yes	Yes
4	2	4	male	Sugar+protein	Yes	Yes
5	2	4	male	Sugar+protein	No	No
6	2	4	male	Sugar+protein	No	No
7	2	4	male	Sugar+protein	No	No
8	2	4	male	Sugar+protein	Yes	Yes
9	2	4	male	Sugar+protein	No	No
10	2	4	male	Sugar+protein	No	No
1	3	4	female	Sugar	Yes	Yes
2	3	4	female	Sugar	Yes	Yes
3	3	4	female	Sugar	Yes	Yes
4	3	4	female	Sugar	No	No
5	3	4	female	Sugar	Yes	Yes
6	3	4	female	Sugar	Yes	Yes
7	3	4	female	Sugar	No	No
8	3	4	female	Sugar	No	No
9	3	4	female	Sugar	Yes	Yes
10	3	4	female	Sugar	Yes	Yes
1	3	4	female	Sugar+protein	No	No
2	3	4	female	Sugar+protein	No	No
3	3	4	female	Sugar+protein	No	No
4	3	4	female	Sugar+protein	No	No
5	3	4	female	Sugar+protein	No	No
6	3	4	female	Sugar+protein	No	No
7	3	4	female	Sugar+protein	No	No
8	3	4	female	Sugar+protein	No	No
9	3	4	female	Sugar+protein	No	No
10	3	4	female	Sugar+protein	No	No
1	3	4	male	Sugar	Yes	Yes
2	3	4	male	Sugar	No	No
3	3	4	male	Sugar	Yes	Yes
4	3	4	male	Sugar	No	No
5	3	4	male	Sugar	Yes	Yes
6	3	4	male	Sugar	Yes	Yes
7	3	4	male	Sugar	No	No
8	3	4	male	Sugar	No	No
9	3	4	male	Sugar	Yes	Yes
10	3	4	male	Sugar	Yes	Yes
1	3	4	male	Sugar+protein	No	No
2	3	4	male	Sugar+protein	Yes	Yes
3	3	4	male	Sugar+protein	No	No
4	3	4	male	Sugar+protein	No	No
5	3	4	male	Sugar+protein	No	No
6	3	4	male	Sugar+protein	No	No
7	3	4	male	Sugar+protein	No	No
8	3	4	male	Sugar+protein	No	No
9	3	4	male	Sugar+protein	No	No
10	3	4	male	Sugar+protein	No	No
1	1	12	female	Sugar	No	No
2	1	12	female	Sugar	Yes	Yes
3	1	12	female	Sugar	Yes	Yes
4	1	12	female	Sugar	Yes	Yes
5	1	12	female	Sugar	No	No
6	1	12	female	Sugar	Yes	Yes
7	1	12	female	Sugar	No	No
8	1	12	female	Sugar	No	No
9	1	12	female	Sugar	No	No
10	1	12	female	Sugar	Yes	Yes
1	1	12	female	Sugar+protein	No	No
2	1	12	female	Sugar+protein	No	No
3	1	12	female	Sugar+protein	No	No
4	1	12	female	Sugar+protein	No	No
5	1	12	female	Sugar+protein	No	No
6	1	12	female	Sugar+protein	No	No
7	1	12	female	Sugar+protein	No	No
8	1	12	female	Sugar+protein	No	No
9	1	12	female	Sugar+protein	No	No
10	1	12	female	Sugar+protein	No	No
1	1	12	male	Sugar	No	No
2	1	12	male	Sugar	No	No
3	1	12	male	Sugar	No	No
4	1	12	male	Sugar	Yes	Yes
5	1	12	male	Sugar	Yes	Yes
6	1	12	male	Sugar	Yes	Yes
7	1	12	male	Sugar	No	No
8	1	12	male	Sugar	No	No
9	1	12	male	Sugar	No	No
10	1	12	male	Sugar	No	No
1	1	12	male	Sugar+protein	No	No
2	1	12	male	Sugar+protein	No	No
3	1	12	male	Sugar+protein	No	No
4	1	12	male	Sugar+protein	No	No
5	1	12	male	Sugar+protein	No	No
6	1	12	male	Sugar+protein	No	No
7	1	12	male	Sugar+protein	Yes	Yes
8	1	12	male	Sugar+protein	No	No
9	1	12	male	Sugar+protein	No	No
10	1	12	male	Sugar+protein	No	No
1	2	12	female	Sugar	No	No
2	2	12	female	Sugar	Yes	Yes
3	2	12	female	Sugar	Yes	Yes
4	2	12	female	Sugar	No	No
5	2	12	female	Sugar	Yes	Yes
6	2	12	female	Sugar	No	No
7	2	12	female	Sugar	No	No
8	2	12	female	Sugar	Yes	Yes
9	2	12	female	Sugar	Yes	Yes
10	2	12	female	Sugar	No	No
1	2	12	female	Sugar+protein	No	No
2	2	12	female	Sugar+protein	No	No
3	2	12	female	Sugar+protein	No	No
4	2	12	female	Sugar+protein	No	No
5	2	12	female	Sugar+protein	No	No
6	2	12	female	Sugar+protein	No	No
7	2	12	female	Sugar+protein	No	No
8	2	12	female	Sugar+protein	Yes	Yes
9	2	12	female	Sugar+protein	Yes	Yes
10	2	12	female	Sugar+protein	No	No
1	2	12	male	Sugar	No	No
2	2	12	male	Sugar	No	No
3	2	12	male	Sugar	Yes	Yes
4	2	12	male	Sugar	No	No
5	2	12	male	Sugar	Yes	Yes
6	2	12	male	Sugar	Yes	Yes
7	2	12	male	Sugar	No	No
8	2	12	male	Sugar	No	No
9	2	12	male	Sugar	No	No
10	2	12	male	Sugar	Yes	Yes
1	2	12	male	Sugar+protein	Yes	Yes
2	2	12	male	Sugar+protein	No	No
3	2	12	male	Sugar+protein	No	No
4	2	12	male	Sugar+protein	No	No
5	2	12	male	Sugar+protein	No	No
6	2	12	male	Sugar+protein	No	No
7	2	12	male	Sugar+protein	No	No
8	2	12	male	Sugar+protein	No	No
9	2	12	male	Sugar+protein	No	No
10	2	12	male	Sugar+protein	No	No
1	3	12	female	Sugar	Yes	Yes
2	3	12	female	Sugar	No	No
3	3	12	female	Sugar	Yes	Yes
4	3	12	female	Sugar	No	No
5	3	12	female	Sugar	Yes	Yes
6	3	12	female	Sugar	No	No
7	3	12	female	Sugar	No	No
8	3	12	female	Sugar	No	No
9	3	12	female	Sugar	Yes	Yes
10	3	12	female	Sugar	Yes	Yes
1	3	12	female	Sugar+protein	No	No
2	3	12	female	Sugar+protein	Yes	Yes
3	3	12	female	Sugar+protein	No	No
4	3	12	female	Sugar+protein	Yes	No
5	3	12	female	Sugar+protein	No	No
6	3	12	female	Sugar+protein	No	No
7	3	12	female	Sugar+protein	No	No
8	3	12	female	Sugar+protein	Yes	Yes
9	3	12	female	Sugar+protein	No	No
10	3	12	female	Sugar+protein	Yes	Yes
1	3	12	male	Sugar	No	No
2	3	12	male	Sugar	No	No
3	3	12	male	Sugar	No	No
4	3	12	male	Sugar	No	No
5	3	12	male	Sugar	Yes	Yes
6	3	12	male	Sugar	No	No
7	3	12	male	Sugar	No	No
8	3	12	male	Sugar	No	No
9	3	12	male	Sugar	Yes	Yes
10	3	12	male	Sugar	No	No
1	3	12	male	Sugar+protein	No	No
2	3	12	male	Sugar+protein	No	No
3	3	12	male	Sugar+protein	No	No
4	3	12	male	Sugar+protein	No	No
5	3	12	male	Sugar+protein	No	No
6	3	12	male	Sugar+protein	No	No
7	3	12	male	Sugar+protein	No	No
8	3	12	male	Sugar+protein	No	No
9	3	12	male	Sugar+protein	No	No
10	3	12	male	Sugar+protein	Yes	Yes
1	1	20	female	Sugar	No	No
2	1	20	female	Sugar	No	No
3	1	20	female	Sugar	No	No
4	1	20	female	Sugar	Yes	Yes
5	1	20	female	Sugar	Yes	Yes
6	1	20	female	Sugar	Yes	Yes
7	1	20	female	Sugar	Yes	Yes
8	1	20	female	Sugar	Yes	Yes
9	1	20	female	Sugar	Yes	Yes
10	1	20	female	Sugar	Yes	Yes
1	1	20	female	Sugar+protein	No	No
2	1	20	female	Sugar+protein	No	No
3	1	20	female	Sugar+protein	Yes	Yes
4	1	20	female	Sugar+protein	No	No
5	1	20	female	Sugar+protein	No	No
6	1	20	female	Sugar+protein	No	No
7	1	20	female	Sugar+protein	No	No
8	1	20	female	Sugar+protein	No	No
9	1	20	female	Sugar+protein	Yes	No
10	1	20	female	Sugar+protein	No	No
1	1	20	male	Sugar	No	No
2	1	20	male	Sugar	No	No
3	1	20	male	Sugar	Yes	Yes
4	1	20	male	Sugar	No	No
5	1	20	male	Sugar	No	No
6	1	20	male	Sugar	No	No
7	1	20	male	Sugar	No	No
8	1	20	male	Sugar	No	No
9	1	20	male	Sugar	No	No
10	1	20	male	Sugar	No	No
1	1	20	male	Sugar+protein	No	No
2	1	20	male	Sugar+protein	No	No
3	1	20	male	Sugar+protein	No	No
4	1	20	male	Sugar+protein	No	No
5	1	20	male	Sugar+protein	No	No
6	1	20	male	Sugar+protein	No	No
7	1	20	male	Sugar+protein	No	No
8	1	20	male	Sugar+protein	No	No
9	1	20	male	Sugar+protein	No	No
10	1	20	male	Sugar+protein	No	No
1	2	20	female	Sugar	Yes	Yes
2	2	20	female	Sugar	No	No
3	2	20	female	Sugar	No	No
4	2	20	female	Sugar	Yes	Yes
5	2	20	female	Sugar	Yes	Yes
6	2	20	female	Sugar	Yes	Yes
7	2	20	female	Sugar	Yes	Yes
8	2	20	female	Sugar	Yes	Yes
9	2	20	female	Sugar	No	No
10	2	20	female	Sugar	Yes	Yes
1	2	20	female	Sugar+protein	Yes	Yes
2	2	20	female	Sugar+protein	No	No
3	2	20	female	Sugar+protein	Yes	Yes
4	2	20	female	Sugar+protein	No	No
5	2	20	female	Sugar+protein	No	No
6	2	20	female	Sugar+protein	No	No
7	2	20	female	Sugar+protein	Yes	Yes
8	2	20	female	Sugar+protein	No	No
9	2	20	female	Sugar+protein	Yes	Yes
10	2	20	female	Sugar+protein	No	No
1	2	20	male	Sugar	Yes	Yes
2	2	20	male	Sugar	No	No
3	2	20	male	Sugar	No	No
4	2	20	male	Sugar	Yes	Yes
5	2	20	male	Sugar	Yes	Yes
6	2	20	male	Sugar	Yes	Yes
7	2	20	male	Sugar	No	No
8	2	20	male	Sugar	No	No
9	2	20	male	Sugar	Yes	Yes
10	2	20	male	Sugar	No	No
1	2	20	male	Sugar+protein	No	No
2	2	20	male	Sugar+protein	No	No
3	2	20	male	Sugar+protein	No	No
4	2	20	male	Sugar+protein	No	No
5	2	20	male	Sugar+protein	No	No
6	2	20	male	Sugar+protein	No	No
7	2	20	male	Sugar+protein	No	No
8	2	20	male	Sugar+protein	No	No
9	2	20	male	Sugar+protein	No	No
10	2	20	male	Sugar+protein	No	No
1	3	20	female	Sugar	Yes	Yes
2	3	20	female	Sugar	Yes	Yes
3	3	20	female	Sugar	Yes	Yes
4	3	20	female	Sugar	Yes	Yes
5	3	20	female	Sugar	No	No
6	3	20	female	Sugar	Yes	Yes
7	3	20	female	Sugar	Yes	Yes
8	3	20	female	Sugar	Yes	Yes
9	3	20	female	Sugar	Yes	Yes
10	3	20	female	Sugar	Yes	Yes
1	3	20	female	Sugar+protein	No	No
2	3	20	female	Sugar+protein	No	No
3	3	20	female	Sugar+protein	No	No
4	3	20	female	Sugar+protein	No	No
5	3	20	female	Sugar+protein	No	No
6	3	20	female	Sugar+protein	No	No
7	3	20	female	Sugar+protein	No	No
8	3	20	female	Sugar+protein	Yes	No
9	3	20	female	Sugar+protein	No	No
10	3	20	female	Sugar+protein	No	No
1	3	20	male	Sugar	Yes	Yes
2	3	20	male	Sugar	Yes	Yes
3	3	20	male	Sugar	No	No
4	3	20	male	Sugar	No	No
5	3	20	male	Sugar	No	No
6	3	20	male	Sugar	No	No
7	3	20	male	Sugar	No	No
8	3	20	male	Sugar	No	No
9	3	20	male	Sugar	No	No
10	3	20	male	Sugar	No	No
1	3	20	male	Sugar+protein	Yes	No
2	3	20	male	Sugar+protein	No	No
3	3	20	male	Sugar+protein	No	No
4	3	20	male	Sugar+protein	No	No
5	3	20	male	Sugar+protein	No	No
6	3	20	male	Sugar+protein	No	No
7	3	20	male	Sugar+protein	No	No
8	3	20	male	Sugar+protein	No	No
9	3	20	male	Sugar+protein	Yes	Yes
10	3	20	male	Sugar+protein	No	No

## Sheet: Fig 8
Replicate	Sex	Survival time (days)
1	female	67
1	female	67
1	female	68
1	female	91
1	female	91
1	female	95
1	female	99
1	female	102
1	female	110
1	female	111
2	female	33
2	female	61
2	female	67
2	female	91
2	female	107
2	female	131
2	female	133
2	female	156
3	female	2
3	female	56
3	female	66
3	female	97
3	female	98
3	female	100
3	female	104
3	female	104
4	female	29
4	female	69
4	female	91
4	female	102
4	female	105
4	female	133
4	female	133
4	female	137
5	female	38
5	female	58
5	female	82
5	female	88
5	female	107
5	female	112
5	female	113
5	female	114
5	female	117
1	male	67
1	male	67
1	male	69
1	male	69
1	male	88
1	male	90
1	male	92
1	male	96
1	male	99
1	male	99
2	male	14
2	male	41
2	male	51
2	male	61
2	male	71
2	male	78
2	male	87
2	male	96
2	male	100
2	male	118
3	male	2
3	male	3
3	male	30
3	male	63
3	male	74
3	male	79
3	male	87
3	male	87
3	male	100
4	male	39
4	male	42
4	male	51
4	male	61
4	male	67
4	male	72
4	male	76
4	male	90
4	male	123
4	male	136
5	male	55
5	male	83
5	male	84
5	male	84
5	male	107
5	male	108
5	male	110
5	male	122
